# Supplementary material for: Processing by RNase 1 forms tRNA halves and distinct Y RNA fragments in the extracellular environment
Source: Nucleic Acids Res. 2020 Jul 1;48(14):8035–49. doi: 10.1093/nar/gkaa526 (PMC7430647; doi:10.1093/nar/gkaa526)
Supplement: gkaa526_Supplemental_Files [file gkaa526_supplemental_files.zip]

Archive with 3 entries (3 files):
- Supplementary Figures (revision) Nechooshtan.pdf
- Supplementary Materials and Methods (revision) Nechooshtan.pdf
- Supplementary Table S2 Nechooshtan.xlsx
