# Supplementary material for: Processing by RNase 1 forms tRNA halves and distinct Y RNA fragments in the extracellular environment
Source: Nucleic Acids Res. 2020 Jul 1;48(14):8035–49. doi: 10.1093/nar/gkaa526 (PMC7430647; doi:10.1093/nar/gkaa526)
Supplement: gkaa526_Supplemental_Files [file gkaa526_supplemental_files.zip › Supplementary Table S2 Nechooshtan.xlsx]

## Sheet: all groups mean only
	fraction of 5' tRNA halves out of all tRNA halves
tRNA group	RNASE1 WT non-EV exRNA +PNK only (RPMI1640), mean	RNASE1 WT non-EV exRNA +PNK +deacylation +demethylation (RPMI1640), mean
tRNA-Ala-AGC-2-1, tRNA-Ala-AGC-2-2, tRNA-Ala-AGC-7-1	0.871908	0.904379		Highlights indicate datasets, where a given group of tRNAs had expression of > 50 reads per million tRNA-mapping reads:
tRNA-Ala-TGC-4-1	0.00188316	0.011599		"+PNK only" and "+PNK +deacylation +demethylation" datasets
tRNA-Arg-CCG-2-1	0.204248	0.189633		"+PNK +deacylation +demethylation" datasets
tRNA-Arg-CCT-1-1	0	0.00143764		"+PNK only" datasets
tRNA-Arg-CCT-2-1	0	0.00143134
tRNA-Arg-CCT-4-1	0	0.000229651
tRNA-Asn-GTT-2-1, tRNA-Asn-GTT-2-2, tRNA-Asn-GTT-2-3, tRNA-Asn-GTT-2-4, tRNA-Asn-GTT-2-5, tRNA-Asn-GTT-2-6, tRNA-Asn-GTT-2-7, tRNA-Asn-GTT-2-8	0.0113822	0.0589623
tRNA-Asp-GTC-1-1	0.00594526	0.262301
tRNA-Asp-GTC-2-1, tRNA-Asp-GTC-2-10, tRNA-Asp-GTC-2-11, tRNA-Asp-GTC-2-2, tRNA-Asp-GTC-2-3, tRNA-Asp-GTC-2-4, tRNA-Asp-GTC-2-5, tRNA-Asp-GTC-2-6, tRNA-Asp-GTC-2-7, tRNA-Asp-GTC-2-8, tRNA-Asp-GTC-2-9	0.00306746	0.151666
tRNA-Asp-GTC-3-1	2.19158e-06	0.000194086
tRNA-Asp-GTC-4-1	0.00127945	0.0457087
tRNA-Cys-GCA-2-1, tRNA-Cys-GCA-2-2, tRNA-Cys-GCA-2-3, tRNA-Cys-GCA-2-4	1	0.303253
tRNA-Gln-CTG-1-1, tRNA-Gln-CTG-1-2, tRNA-Gln-CTG-1-3, tRNA-Gln-CTG-1-4, tRNA-Gln-CTG-1-5	0.0017947	0.000259315
tRNA-Gln-CTG-2-1	0.000153228	0.000124854
tRNA-Gln-CTG-3-1, tRNA-Gln-CTG-3-2	0	7.71165e-05
tRNA-Gln-CTG-4-1, tRNA-Gln-CTG-4-2	0	0
tRNA-Glu-CTC-1-1, tRNA-Glu-CTC-1-2, tRNA-Glu-CTC-1-3, tRNA-Glu-CTC-1-4, tRNA-Glu-CTC-1-5, tRNA-Glu-CTC-1-6, tRNA-Glu-CTC-1-7	0.72388	0.580069
tRNA-Glu-CTC-2-1	0.9981	0.995067
tRNA-Glu-TTC-1-1, tRNA-Glu-TTC-1-2	0.326533	0.561987
tRNA-Glu-TTC-14-1	0	0
tRNA-Glu-TTC-2-1, tRNA-Glu-TTC-2-2	0.0406279	0.247708
tRNA-Glu-TTC-4-1, tRNA-Glu-TTC-4-2	0.0404376	0.0214322
tRNA-Glu-TTC-8-1	1	1
tRNA-Glu-TTC-8-2	1	1
tRNA-Glu-TTC-9-1	1	1
tRNA-Gly-CCC-1-1, tRNA-Gly-CCC-1-2	0.943013	0.933802
tRNA-Gly-CCC-2-1, tRNA-Gly-CCC-2-2	0.686212	0.361224
tRNA-Gly-CCC-4-1	0.991374	0.951887
tRNA-Gly-CCC-6-1	1	0.999287
tRNA-Gly-GCC-1-1, tRNA-Gly-GCC-1-2, tRNA-Gly-GCC-1-3, tRNA-Gly-GCC-1-4, tRNA-Gly-GCC-1-5	0.999003	0.998139
tRNA-Gly-GCC-2-1, tRNA-Gly-GCC-2-2, tRNA-Gly-GCC-2-3, tRNA-Gly-GCC-2-4, tRNA-Gly-GCC-2-5, tRNA-Gly-GCC-2-6	0.96451	0.948993
tRNA-Gly-GCC-3-1	0.999922	0.99935
tRNA-Gly-GCC-5-1	1	1
tRNA-Gly-TCC-1-1	0.986088	0.992976
tRNA-Gly-TCC-2-1, tRNA-Gly-TCC-2-2, tRNA-Gly-TCC-2-3, tRNA-Gly-TCC-2-4, tRNA-Gly-TCC-2-5, tRNA-Gly-TCC-2-6	0.988743	0.994825
tRNA-His-GTG-1-1, tRNA-His-GTG-1-2, tRNA-His-GTG-1-3, tRNA-His-GTG-1-4, tRNA-His-GTG-1-5, tRNA-His-GTG-1-6, tRNA-His-GTG-1-7, tRNA-His-GTG-1-8, tRNA-His-GTG-1-9	0.952664	0.262178
tRNA-iMet-CAT-1-1, tRNA-iMet-CAT-1-2, tRNA-iMet-CAT-1-3, tRNA-iMet-CAT-1-4, tRNA-iMet-CAT-1-5, tRNA-iMet-CAT-1-6, tRNA-iMet-CAT-1-7, tRNA-iMet-CAT-1-8	0.996722	0.990363
tRNA-iMet-CAT-2-1	1	1
tRNA-Leu-CAG-1-1, tRNA-Leu-CAG-1-2, tRNA-Leu-CAG-1-3, tRNA-Leu-CAG-1-4, tRNA-Leu-CAG-1-5, tRNA-Leu-CAG-1-6, tRNA-Leu-CAG-1-7	0.894222	0.531473
tRNA-Leu-CAG-2-1, tRNA-Leu-CAG-2-2	0.975214	0.268652
tRNA-Lys-CTT-1-1, tRNA-Lys-CTT-1-2	0.994138	0.701743
tRNA-Lys-CTT-2-1, tRNA-Lys-CTT-2-2, tRNA-Lys-CTT-2-3, tRNA-Lys-CTT-2-4, tRNA-Lys-CTT-2-5	0.990462	0.88184
tRNA-Lys-CTT-4-1	0.500328	0.109729
tRNA-Lys-TTT-3-1, tRNA-Lys-TTT-3-2, tRNA-Lys-TTT-3-3, tRNA-Lys-TTT-3-4, tRNA-Lys-TTT-3-5	0.475251	0.18973
tRNA-Lys-TTT-5-1	1	0.989295
tRNA-Met-CAT-1-1	0.000863557	0.00136886
tRNA-Met-CAT-2-1	0	0.00529693
tRNA-Met-CAT-3-1, tRNA-Met-CAT-3-2	0.00091241	0.0136318
tRNA-Met-CAT-4-1, tRNA-Met-CAT-4-2, tRNA-Met-CAT-4-3	0	0.0953222
tRNA-Met-CAT-6-1	0	0.00196524
tRNA-Pro-AGG-2-1, tRNA-Pro-AGG-2-2, tRNA-Pro-AGG-2-3, tRNA-Pro-AGG-2-4, tRNA-Pro-AGG-2-5, tRNA-Pro-AGG-2-6, tRNA-Pro-AGG-2-7, tRNA-Pro-AGG-2-8	0.681501	0.916718
tRNA-Pro-TGG-3-1, tRNA-Pro-TGG-3-2, tRNA-Pro-TGG-3-3, tRNA-Pro-TGG-3-4, tRNA-Pro-TGG-3-5	0.668014	0.912708
tRNA-SeC-TCA-1-1	0.0842611	0.167028
tRNA-Ser-GCT-3-1	0.0244215	0.857287
tRNA-Ser-GCT-6-1	0	5.21901e-05
tRNA-Thr-AGT-2-1, tRNA-Thr-AGT-2-2	0	0.315053
tRNA-Thr-AGT-3-1	0.01221	0.0375527
tRNA-Thr-CGT-2-1	0	0.000803628
tRNA-Thr-TGT-3-1	0	0
tRNA-Val-AAC-1-1, tRNA-Val-AAC-1-2, tRNA-Val-AAC-1-3, tRNA-Val-AAC-1-4, tRNA-Val-AAC-1-5	0.966844	0.254864
tRNA-Val-AAC-2-1	0.916691	0.121139
tRNA-Val-AAC-3-1	0.98149	0.451156
tRNA-Val-AAC-4-1	0.999951	0.992555
tRNA-Val-CAC-1-1, tRNA-Val-CAC-1-2, tRNA-Val-CAC-1-3, tRNA-Val-CAC-1-4, tRNA-Val-CAC-1-5, tRNA-Val-CAC-1-6, tRNA-Val-CAC-1-7, tRNA-Val-CAC-5-1	0.964872	0.239608
tRNA-Val-CAC-2-1	0.999411	0.966939
tRNA-Val-CAC-3-1	1	1
tRNA-Val-CAC-4-1	0.996148	0.892805
tRNA-Val-TAC-1-1, tRNA-Val-TAC-1-2	0.234356	0.0788256
tRNA-Val-TAC-2-1	0.113382	0.0607366
tRNA-Val-TAC-3-1	0.551523	0.214776
tRNA-Val-TAC-4-1	0.303902	0.0563728
tRNA-Ala-AGC-1-1	0.9	0.847994
tRNA-Ala-AGC-3-1	1	0.981001
tRNA-Ala-AGC-5-1	0.919555	0.939136
tRNA-Ala-CGC-1-1	0.454545	0.0178861
tRNA-Ala-CGC-3-1	1	0.624107
tRNA-Ala-CGC-4-1	0.958267	0.517916
tRNA-Ala-TGC-2-1	0.454545	0.0294075
tRNA-Ala-TGC-3-1, tRNA-Ala-TGC-3-2	0.119118	0.0997696
tRNA-Ala-TGC-5-1	1	0.0809412
tRNA-Arg-ACG-2-1, tRNA-Arg-ACG-2-2, tRNA-Arg-ACG-2-3, tRNA-Arg-ACG-2-4	0.0345623	0.116637
tRNA-Arg-CCG-1-1, tRNA-Arg-CCG-1-2, tRNA-Arg-CCG-1-3	0.180613	0.799804
tRNA-Arg-TCG-2-1	0.047619	0.681258
tRNA-Arg-TCG-3-1	0.111455	0.932656
tRNA-Arg-TCG-4-1	0.025	0.761092
tRNA-Arg-TCG-5-1	0.025	0.75898
tRNA-Arg-TCT-3-1, tRNA-Arg-TCT-3-2	1	0.94476
tRNA-Asn-GTT-1-1	0.0173368	0.168284
tRNA-Asn-GTT-24-1	1	0.99798
tRNA-Asn-GTT-3-1	0.0281535	0.0337034
tRNA-Asn-GTT-4-1	1	0.915611
tRNA-Asn-GTT-5-1	0.364285	0.56957
tRNA-Asn-GTT-9-1	0.75	0.888734
tRNA-Asn-GTT-9-2	1	0.994584
tRNA-Cys-GCA-4-1	1	0.220705
tRNA-Gln-TTG-1-1	0.00850338	0.000597238
tRNA-Gln-TTG-3-1, tRNA-Gln-TTG-3-2, tRNA-Gln-TTG-3-3	0.158275	0.089024
tRNA-Ile-AAT-5-1, tRNA-Ile-AAT-5-2, tRNA-Ile-AAT-5-3, tRNA-Ile-AAT-5-4, tRNA-Ile-AAT-5-5	0.0612247	0.0915101
tRNA-Ile-AAT-8-1	0.272727	0.848224
tRNA-Leu-AAG-1-1, tRNA-Leu-AAG-1-2, tRNA-Leu-AAG-1-3	0.344105	0.779327
tRNA-Leu-AAG-2-1, tRNA-Leu-AAG-2-2, tRNA-Leu-AAG-2-3, tRNA-Leu-AAG-2-4	0.466512	0.739766
tRNA-Leu-AAG-3-1	1	0.983206
tRNA-Leu-CAA-1-1, tRNA-Leu-CAA-1-2	0.0185185	0.00109909
tRNA-Leu-CAA-4-1	0.0106383	0.000926804
tRNA-Leu-TAG-1-1	0.382479	0.806491
tRNA-Leu-TAG-2-1	0.754852	0.88239
tRNA-Leu-TAG-3-1	0.637946	0.716323
tRNA-Lys-TTT-6-1	0.0773528	0.0993685
tRNA-Met-CAT-5-1, tRNA-Met-CAT-5-2	0	0.058262
tRNA-Phe-GAA-1-1, tRNA-Phe-GAA-1-2, tRNA-Phe-GAA-1-3, tRNA-Phe-GAA-1-4, tRNA-Phe-GAA-1-5, tRNA-Phe-GAA-1-6	0	0.348236
tRNA-Pro-AGG-1-1	0.777766	0.915834
tRNA-Pro-CGG-1-1, tRNA-Pro-CGG-1-2, tRNA-Pro-CGG-1-3	0.679624	0.91668
tRNA-Pro-CGG-2-1	0.80145	0.798001
tRNA-Pro-TGG-1-1	0.4216	0.81777
tRNA-Pro-TGG-2-1	0.77547	0.851497
tRNA-Ser-AGA-1-1	0.200962	0.953807
tRNA-Ser-AGA-2-1, tRNA-Ser-AGA-2-2, tRNA-Ser-AGA-2-3, tRNA-Ser-AGA-2-4, tRNA-Ser-AGA-2-5, tRNA-Ser-AGA-2-6	0.716665	0.89021
tRNA-Ser-AGA-3-1	0.775735	0.988449
tRNA-Ser-AGA-4-1	0.993828	0.756858
tRNA-Ser-CGA-1-1	0	0.6041
tRNA-Ser-CGA-2-1	0	0.515841
tRNA-Ser-CGA-4-1	0	0.130437
tRNA-Ser-GCT-1-1	0.84308	0.970032
tRNA-Ser-GCT-2-1	0.147416	0.57092
tRNA-Ser-GCT-4-1, tRNA-Ser-GCT-4-2, tRNA-Ser-GCT-4-3	0.680492	0.808412
tRNA-Ser-GCT-5-1	0.356241	0.902757
tRNA-Ser-TGA-1-1	0	0.117623
tRNA-Ser-TGA-2-1	0.202537	0.951321
tRNA-Ser-TGA-3-1	0.692614	0.887094
tRNA-Ser-TGA-4-1	0.761513	0.964426
tRNA-Thr-AGT-1-1, tRNA-Thr-AGT-1-2, tRNA-Thr-AGT-1-3	0	0.0278764
tRNA-Thr-AGT-4-1	0	0.138103
tRNA-Thr-AGT-5-1	0	0.0648954
tRNA-Thr-AGT-6-1	0	0.0111451
tRNA-Thr-CGT-1-1	0	0.0399986
tRNA-Thr-CGT-3-1	0	0.00145723
tRNA-Thr-CGT-4-1	0	0.00154641
tRNA-Thr-TGT-1-1	0	0.025717
tRNA-Thr-TGT-2-1	0.394589	0.0309249
tRNA-Thr-TGT-4-1	0.436256	0.0389596
tRNA-Thr-TGT-5-1	0.166227	0.0230179
tRNA-Trp-CCA-2-1	0.18466	0.90613
tRNA-Trp-CCA-3-1, tRNA-Trp-CCA-3-2, tRNA-Trp-CCA-3-3	0.123083	0.97463
tRNA-Trp-CCA-4-1	0.0157025	0.474564
tRNA-Val-AAC-5-1	0.957586	0.552029
